# Supplementary material for: Global management of patients with knee osteoarthritis begins with quality of life assessment: a systematic review
Source: BMC Musculoskelet Disord. 2019 Oct 27;20:493. doi: 10.1186/s12891-019-2895-3 (PMC6815415; doi:10.1186/s12891-019-2895-3)
Supplement: Supplementary file 2 — Additional file 2. Quality appraisal report results obtained after the evaluation of articles quality based on the Cochrane modified instrument rated by three independent reviewers and the mean value of the three scores. [file 12891_2019_2895_MOESM2_ESM.xlsx]

## Sheet: Hoja1
Year	Reviewer 1	Reviewer 2	Reviewer 3	Mean
Lim, 2012	8	12	10	10
Fang, 2017	10	11	11	10.6667
Wright, 2017	10	10	11	10.3333
Sarumathy, 2016	7	9	8	8
Dicarlo, 2016	9	10	10	9.66667
Kiadaliri, 2016	10	11	11	10.6667
Khatib, 2016	10	11	11	10.6667
Lee, 2015	9	10	10	9.66667
Rundell,2017	9	11	10	10
Kiadaliri,2016	12	12	11	11.6667
Kawano, 2015	10	10	10	10
Araujo, 2016	11	10	11	10.6667
Elbaz, 2017	10	10	10	10
Tsonga, 2015	10	11	11	10.6667
Bokaeian, 2016	9	13	11	11
Reid, 2015	12	10	11	11
Cavalcante, 2015	9	11	10	10
Gomes-Neto, 2015	10	11	11	10.6667
Cuzdan,2015	9	10	10	9.66667
Ferreira, 2015	7	11	9	9
Pang, 2015	10	11	11	10.6667
Visser, 2015	10	11	10.5	10.5
Rakel,2015	10	11	11	10.6667
Kim, 2015	10	11	11	10.6667
Cho,2016	9	12	11	10.6667
Oishi, 2016	10	11	10.5	10.5
Lee, 2015	10	11	11	10.6667
Forkel, 2014	11	12	12	11.6667
Jahnke, 2014	12	11	12	11.6667
Pérez-Prieto, 2014	9	12	11	10.6667
Reis, 2014	9	11	10	10
Alburquerque-García, 2014	10	11	11	10.6667
Marks,2014	10	11	11	10.6667
Meryem Alkan, 2014	9	12	11	10.6667
Clement, 2013	10	12	11	11
Vulcano, 2013	10	12	11	11
Alentorn, 2013	10	11	11	10.6667
Coleman, 2012	13	12	13	12.6667
Gonçalves,2012	9	11	10	10
Williams,2012	9	11	10	10
Ozcakir,2011	9	9	9	9
NORIMATSU,2011	10	11	11	10.6667
Elbaz, 2011	10	12	11	11
PAKER, 2011	8	11	10	9.66667
Gonçalves,2011	11	9	10	10
Muraki, 2010	10	10	10	10
JENKINS,2010	10	11	11	10.6667
Watanabe,2010	7	11	9	9
Kim, 2010	9	12	11	10.6667
Foroughi, 2010	9	12	11	10.6667
Yildiz,2010	9	11	10	10
Debi, 2009	9	12	11	10.6667
Wang, 2008	10	11	10.5	10.5
IMAMURA,2008	9	10	11	10
Liikavainio,2008	9	11	10	10
Nunez, 2007	9	11	10	10
Salaffi,2005	10	11	11	10.6667
CHACÓN, 2004	9	11	11	10.3333
Lam, 2000	8	12	10	10
de Leeuw, 1998	10	11	10	10.3333
Donell, 1998	11	10	10	10.3333
Ries, 1995	8	12	10	10
